# Supplementary material for: Applicability of an Automated Model and Parameter Selection in the Prediction of Screening-Level PTSD in Danish Soldiers Following Deployment: Development Study of Transferable Predictive Models Using Automated Machine Learning
Source: JMIR Med Inform. 2020 Jul 22;8(7):e17119. doi: 10.2196/17119 (PMC7407253; doi:10.2196/17119)
Supplement: Multimedia Appendix 2 [file medinform_v8i7e17119_app2.txt]

Data Frame Summary  
Cohort1Cohort3  
Dimensions: 517 x 137  
Duplicates: 0  

-------------------------------------------------------------------------------------------------------------
Variable                       Stats / Values                       Freqs (% of Valid)   Valid      Missing  
------------------------------ ------------------------------------ -------------------- ---------- ---------
cohort                         Min  : 1                             1 : 286 (55.3%)      517        0        
[integer]                      Mean : 1.9                           3 : 231 (44.7%)      (100%)     (0%)     
                               Max  : 3                                                                      

SP2                            Mean (sd) : 2.7 (0.5)                1 :   4 ( 0.8%)      516        1        
[integer]                      min < med < max:                     2 : 125 (24.2%)      (99.81%)   (0.19%)  
                               1 < 3 < 3                            3 : 387 (75.0%)                          
                               IQR (CV) : 0.2 (0.2)                                                          

SP3                            Mean (sd) : 1.7 (0.8)                1 : 281 (54.8%)      513        4        
[integer]                      min < med < max:                     2 : 142 (27.7%)      (99.23%)   (0.77%)  
                               1 < 1 < 4                            3 :  77 (15.0%)                          
                               IQR (CV) : 1 (0.5)                   4 :  13 ( 2.5%)                          

SP4                            Min  : 1                             1 : 316 (61.1%)      517        0        
[integer]                      Mean : 1.4                           2 : 201 (38.9%)      (100%)     (0%)     
                               Max  : 2                                                                      

SP5                            Mean (sd) : 0 (1)                    37 distinct values   513        4        
[numeric]                      min < med < max:                                          (99.23%)   (0.77%)  
                               -3.6 < -0.3 < 3.6                                                             
                               IQR (CV) : 1.3 (1499042774073531)                                             

SP6                            Mean (sd) : 1.7 (0.9)                1 : 281 (54.6%)      515        2        
[integer]                      min < med < max:                     2 :  92 (17.9%)      (99.61%)   (0.39%)  
                               1 < 1 < 3                            3 : 142 (27.6%)                          
                               IQR (CV) : 2 (0.5)                                                            

SP7                            Min  : 1                             1 : 161 (31.2%)      516        1        
[integer]                      Mean : 1.7                           2 : 355 (68.8%)      (99.81%)   (0.19%)  
                               Max  : 2                                                                      

SP8                            Min  : 1                             1 :  39 ( 7.6%)      516        1        
[integer]                      Mean : 1.9                           2 : 477 (92.4%)      (99.81%)   (0.19%)  
                               Max  : 2                                                                      

SP9                            Mean (sd) : 1.1 (0.5)                1 : 469 (91.4%)      513        4        
[integer]                      min < med < max:                     2 :  12 ( 2.3%)      (99.23%)   (0.77%)  
                               1 < 1 < 3                            3 :  32 ( 6.2%)                          
                               IQR (CV) : 0 (0.4)                                                            

SP10.1                         Mean (sd) : 1.8 (0.8)                1 : 183 (35.8%)      511        6        
[integer]                      min < med < max:                     2 : 249 (48.7%)      (98.84%)   (1.16%)  
                               1 < 2 < 4                            3 :  63 (12.3%)                          
                               IQR (CV) : 1 (0.4)                   4 :  16 ( 3.1%)                          

SP10.2                         Mean (sd) : 1.8 (0.7)                1 : 174 (34.2%)      508        9        
[integer]                      min < med < max:                     2 : 268 (52.8%)      (98.26%)   (1.74%)  
                               1 < 2 < 4                            3 :  58 (11.4%)                          
                               IQR (CV) : 1 (0.4)                   4 :   8 ( 1.6%)                          

SP10.3                         Mean (sd) : 2 (0.7)                  1 : 123 (24.1%)      510        7        
[integer]                      min < med < max:                     2 : 295 (57.8%)      (98.65%)   (1.35%)  
                               1 < 2 < 4                            3 :  71 (13.9%)                          
                               IQR (CV) : 0 (0.4)                   4 :  21 ( 4.1%)                          

SP10.4                         Mean (sd) : 2.7 (0.8)                1 :  24 ( 4.7%)      511        6        
[integer]                      min < med < max:                     2 : 171 (33.5%)      (98.84%)   (1.16%)  
                               1 < 3 < 4                            3 : 225 (44.0%)                          
                               IQR (CV) : 1 (0.3)                   4 :  91 (17.8%)                          

SP10.5                         Mean (sd) : 2.6 (0.7)                1 :  19 ( 3.7%)      511        6        
[integer]                      min < med < max:                     2 : 214 (41.9%)      (98.84%)   (1.16%)  
                               1 < 3 < 4                            3 : 218 (42.7%)                          
                               IQR (CV) : 1 (0.3)                   4 :  60 (11.7%)                          

SP10.6                         Mean (sd) : 2.4 (0.8)                1 :  54 (10.6%)      511        6        
[integer]                      min < med < max:                     2 : 251 (49.1%)      (98.84%)   (1.16%)  
                               1 < 2 < 4                            3 : 152 (29.8%)                          
                               IQR (CV) : 1 (0.3)                   4 :  54 (10.6%)                          

SP10.7                         Mean (sd) : 2.7 (0.9)                1 :  38 ( 7.4%)      510        7        
[integer]                      min < med < max:                     2 : 180 (35.3%)      (98.65%)   (1.35%)  
                               1 < 3 < 4                            3 : 170 (33.3%)                          
                               IQR (CV) : 1 (0.3)                   4 : 122 (23.9%)                          

SP10.8                         Mean (sd) : 1.9 (0.7)                1 : 140 (27.5%)      510        7        
[integer]                      min < med < max:                     2 : 312 (61.2%)      (98.65%)   (1.35%)  
                               1 < 2 < 4                            3 :  44 ( 8.6%)                          
                               IQR (CV) : 1 (0.4)                   4 :  14 ( 2.8%)                          

SP11                           Min  : 1                             1 :  47 ( 9.1%)      514        3        
[integer]                      Mean : 1.9                           2 : 467 (90.9%)      (99.42%)   (0.58%)  
                               Max  : 2                                                                      

SP12                           Min  : 1                             1 : 192 (37.6%)      511        6        
[integer]                      Mean : 1.6                           2 : 319 (62.4%)      (98.84%)   (1.16%)  
                               Max  : 2                                                                      

SP15.1                         Mean (sd) : 1.2 (0.5)                1 : 409 (80.3%)      509        8        
[integer]                      min < med < max:                     2 :  75 (14.7%)      (98.45%)   (1.55%)  
                               1 < 1 < 4                            3 :  23 ( 4.5%)                          
                               IQR (CV) : 0 (0.4)                   4 :   2 ( 0.4%)                          

SP15.2                         Mean (sd) : 1.9 (0.8)                1 : 167 (32.5%)      514        3        
[integer]                      min < med < max:                     2 : 213 (41.4%)      (99.42%)   (0.58%)  
                               1 < 2 < 4                            3 : 128 (24.9%)                          
                               IQR (CV) : 2 (0.4)                   4 :   6 ( 1.2%)                          

SP15.3                         Mean (sd) : 1.6 (0.8)                1 : 321 (62.7%)      512        5        
[integer]                      min < med < max:                     2 :  81 (15.8%)      (99.03%)   (0.97%)  
                               1 < 1 < 4                            3 : 106 (20.7%)                          
                               IQR (CV) : 1 (0.5)                   4 :   4 ( 0.8%)                          

SP15.4                         Mean (sd) : 2 (0.6)                  1 :  82 (16.0%)      512        5        
[integer]                      min < med < max:                     2 : 335 (65.4%)      (99.03%)   (0.97%)  
                               1 < 2 < 4                            3 :  89 (17.4%)                          
                               IQR (CV) : 0 (0.3)                   4 :   6 ( 1.2%)                          

SP15.5                         Mean (sd) : 2.7 (1)                  1 :  73 (14.2%)      514        3        
[integer]                      min < med < max:                     2 : 122 (23.7%)      (99.42%)   (0.58%)  
                               1 < 3 < 4                            3 : 180 (35.0%)                          
                               IQR (CV) : 2 (0.4)                   4 : 139 (27.0%)                          

SP15.6                         Mean (sd) : 2 (0.8)                  1 : 162 (31.6%)      513        4        
[integer]                      min < med < max:                     2 : 200 (39.0%)      (99.23%)   (0.77%)  
                               1 < 2 < 4                            3 : 137 (26.7%)                          
                               IQR (CV) : 2 (0.4)                   4 :  14 ( 2.7%)                          

SP15.7                         Mean (sd) : 1.7 (0.9)                1 : 254 (50.4%)      504        13       
[integer]                      min < med < max:                     2 : 153 (30.4%)      (97.49%)   (2.51%)  
                               1 < 1 < 4                            3 :  79 (15.7%)                          
                               IQR (CV) : 1 (0.5)                   4 :  18 ( 3.6%)                          

SP15.8                         Mean (sd) : 1.7 (0.7)                1 : 213 (41.4%)      514        3        
[integer]                      min < med < max:                     2 : 251 (48.8%)      (99.42%)   (0.58%)  
                               1 < 2 < 4                            3 :  43 ( 8.4%)                          
                               IQR (CV) : 1 (0.4)                   4 :   7 ( 1.4%)                          

SP15.9                         Mean (sd) : 2.2 (0.9)                1 : 127 (24.7%)      514        3        
[integer]                      min < med < max:                     2 : 178 (34.6%)      (99.42%)   (0.58%)  
                               1 < 2 < 4                            3 : 170 (33.1%)                          
                               IQR (CV) : 1 (0.4)                   4 :  39 ( 7.6%)                          

SP15.10                        Mean (sd) : 1.6 (0.7)                1 : 242 (47.1%)      514        3        
[integer]                      min < med < max:                     2 : 229 (44.5%)      (99.42%)   (0.58%)  
                               1 < 2 < 4                            3 :  39 ( 7.6%)                          
                               IQR (CV) : 1 (0.4)                   4 :   4 ( 0.8%)                          

SP15.11                        Mean (sd) : 2 (0.7)                  1 : 123 (23.9%)      514        3        
[integer]                      min < med < max:                     2 : 285 (55.5%)      (99.42%)   (0.58%)  
                               1 < 2 < 4                            3 :  92 (17.9%)                          
                               IQR (CV) : 0 (0.4)                   4 :  14 ( 2.7%)                          

SP15.12                        Mean (sd) : 1.2 (0.5)                1 : 408 (79.4%)      514        3        
[integer]                      min < med < max:                     2 : 100 (19.5%)      (99.42%)   (0.58%)  
                               1 < 1 < 4                            3 :   5 ( 1.0%)                          
                               IQR (CV) : 0 (0.4)                   4 :   1 ( 0.2%)                          

SP15.13                        Mean (sd) : 1.3 (0.5)                1 : 375 (73.8%)      508        9        
[integer]                      min < med < max:                     2 : 118 (23.2%)      (98.26%)   (1.74%)  
                               1 < 1 < 4                            3 :  12 ( 2.4%)                          
                               IQR (CV) : 1 (0.4)                   4 :   3 ( 0.6%)                          

SP15.14                        Mean (sd) : 1.3 (0.6)                1 : 368 (71.6%)      514        3        
[integer]                      min < med < max:                     2 : 122 (23.7%)      (99.42%)   (0.58%)  
                               1 < 1 < 4                            3 :  21 ( 4.1%)                          
                               IQR (CV) : 1 (0.4)                   4 :   3 ( 0.6%)                          

SP16.1                         Mean (sd) : 1.6 (0.6)                1 : 247 (48.0%)      515        2        
[integer]                      min < med < max:                     2 : 228 (44.3%)      (99.61%)   (0.39%)  
                               1 < 2 < 4                            3 :  38 ( 7.4%)                          
                               IQR (CV) : 1 (0.4)                   4 :   2 ( 0.4%)                          

SP16.2                         Mean (sd) : 1.2 (0.4)                1 : 435 (84.6%)      514        3        
[integer]                      min < med < max:                     2 :  67 (13.0%)      (99.42%)   (0.58%)  
                               1 < 1 < 4                            3 :  11 ( 2.1%)                          
                               IQR (CV) : 0 (0.4)                   4 :   1 ( 0.2%)                          

SP16.3                         Mean (sd) : 2.2 (0.7)                1 :  96 (18.7%)      514        3        
[integer]                      min < med < max:                     2 : 257 (50.0%)      (99.42%)   (0.58%)  
                               1 < 2 < 4                            3 : 148 (28.8%)                          
                               IQR (CV) : 1 (0.3)                   4 :  13 ( 2.5%)                          

SP16.4                         Mean (sd) : 2.1 (0.7)                1 : 105 (20.4%)      515        2        
[integer]                      min < med < max:                     2 : 295 (57.3%)      (99.61%)   (0.39%)  
                               1 < 2 < 4                            3 :  95 (18.4%)                          
                               IQR (CV) : 0 (0.4)                   4 :  20 ( 3.9%)                          

SP16.5                         Mean (sd) : 2.3 (0.8)                1 :  72 (14.0%)      515        2        
[integer]                      min < med < max:                     2 : 258 (50.1%)      (99.61%)   (0.39%)  
                               1 < 2 < 4                            3 : 154 (29.9%)                          
                               IQR (CV) : 1 (0.3)                   4 :  31 ( 6.0%)                          

SP16.6                         Mean (sd) : 1.7 (0.8)                1 : 253 (49.9%)      507        10       
[integer]                      min < med < max:                     2 : 179 (35.3%)      (98.07%)   (1.93%)  
                               1 < 2 < 4                            3 :  60 (11.8%)                          
                               IQR (CV) : 1 (0.5)                   4 :  15 ( 3.0%)                          

SP17.1                         Mean (sd) : 1.8 (0.8)                1 : 195 (37.9%)      515        2        
[integer]                      min < med < max:                     2 : 227 (44.1%)      (99.61%)   (0.39%)  
                               1 < 2 < 4                            3 :  78 (15.2%)                          
                               IQR (CV) : 1 (0.4)                   4 :  15 ( 2.9%)                          

SP17.2                         Mean (sd) : 1.9 (0.8)                1 : 190 (37.0%)      514        3        
[integer]                      min < med < max:                     2 : 208 (40.5%)      (99.42%)   (0.58%)  
                               1 < 2 < 4                            3 :  97 (18.9%)                          
                               IQR (CV) : 1 (0.4)                   4 :  19 ( 3.7%)                          

SP17.3                         Mean (sd) : 2 (1)                    1 : 183 (35.5%)      515        2        
[integer]                      min < med < max:                     2 : 181 (35.1%)      (99.61%)   (0.39%)  
                               1 < 2 < 4                            3 : 100 (19.4%)                          
                               IQR (CV) : 2 (0.5)                   4 :  51 ( 9.9%)                          

SP18.1                         Mean (sd) : 2.4 (1)                  1 : 115 (22.3%)      515        2        
[integer]                      min < med < max:                     2 : 152 (29.5%)      (99.61%)   (0.39%)  
                               1 < 2 < 4                            3 : 158 (30.7%)                          
                               IQR (CV) : 1 (0.4)                   4 :  90 (17.5%)                          

SP18.2                         Mean (sd) : 1.6 (0.7)                1 : 258 (50.1%)      515        2        
[integer]                      min < med < max:                     2 : 211 (41.0%)      (99.61%)   (0.39%)  
                               1 < 1 < 4                            3 :  39 ( 7.6%)                          
                               IQR (CV) : 1 (0.4)                   4 :   7 ( 1.4%)                          

SP18.3                         Mean (sd) : 3.5 (0.9)                1 :  27 ( 5.2%)      515        2        
[integer]                      min < med < max:                     2 :  46 ( 8.9%)      (99.61%)   (0.39%)  
                               1 < 4 < 4                            3 : 109 (21.2%)                          
                               IQR (CV) : 1 (0.2)                   4 : 333 (64.7%)                          

SP19                           Mean (sd) : 2 (0.8)                  1 : 132 (25.6%)      515        2        
[integer]                      min < med < max:                     2 : 256 (49.7%)      (99.61%)   (0.39%)  
                               1 < 2 < 4                            3 : 105 (20.4%)                          
                               IQR (CV) : 1 (0.4)                   4 :  22 ( 4.3%)                          

SP20                           Mean (sd) : 2 (0.7)                  1 : 109 (21.2%)      515        2        
[integer]                      min < med < max:                     2 : 308 (59.8%)      (99.61%)   (0.39%)  
                               1 < 2 < 4                            3 :  88 (17.1%)                          
                               IQR (CV) : 0 (0.3)                   4 :  10 ( 1.9%)                          

SP21.1                         Mean (sd) : 3.5 (0.8)                1 :  11 ( 2.1%)      517        0        
[integer]                      min < med < max:                     2 :  53 (10.2%)      (100%)     (0%)     
                               1 < 4 < 4                            3 : 125 (24.2%)                          
                               IQR (CV) : 1 (0.2)                   4 : 328 (63.4%)                          

SP21.2                         Mean (sd) : 2.2 (0.8)                1 : 106 (20.5%)      517        0        
[integer]                      min < med < max:                     2 : 213 (41.2%)      (100%)     (0%)     
                               1 < 2 < 4                            3 : 173 (33.5%)                          
                               IQR (CV) : 1 (0.4)                   4 :  25 ( 4.8%)                          

SP21.3                         Mean (sd) : 2.3 (0.9)                1 : 116 (22.4%)      517        0        
[integer]                      min < med < max:                     2 : 193 (37.3%)      (100%)     (0%)     
                               1 < 2 < 4                            3 : 161 (31.1%)                          
                               IQR (CV) : 1 (0.4)                   4 :  47 ( 9.1%)                          

SP21.4                         Mean (sd) : 1.9 (0.8)                1 : 172 (33.3%)      516        1        
[integer]                      min < med < max:                     2 : 229 (44.4%)      (99.81%)   (0.19%)  
                               1 < 2 < 4                            3 : 100 (19.4%)                          
                               IQR (CV) : 1 (0.4)                   4 :  15 ( 2.9%)                          

SP22.1                         Mean (sd) : 2.7 (0.9)                1 :  36 ( 7.4%)      487        30       
[integer]                      min < med < max:                     2 : 173 (35.5%)      (94.2%)    (5.8%)   
                               1 < 3 < 4                            3 : 175 (35.9%)                          
                               IQR (CV) : 1 (0.3)                   4 : 103 (21.1%)                          

SP22.2                         Mean (sd) : 2.8 (0.8)                1 :  22 ( 4.5%)      486        31       
[integer]                      min < med < max:                     2 : 151 (31.1%)      (94%)      (6%)     
                               1 < 3 < 4                            3 : 227 (46.7%)                          
                               IQR (CV) : 1 (0.3)                   4 :  86 (17.7%)                          

SP22.3                         Mean (sd) : 2.2 (0.8)                1 :  91 (18.7%)      486        31       
[integer]                      min < med < max:                     2 : 246 (50.6%)      (94%)      (6%)     
                               1 < 2 < 4                            3 : 126 (25.9%)                          
                               IQR (CV) : 1 (0.4)                   4 :  23 ( 4.7%)                          

SP23.1                         Min  : 1                             1 : 100 (19.4%)      516        1        
[integer]                      Mean : 1.8                           2 : 416 (80.6%)      (99.81%)   (0.19%)  
                               Max  : 2                                                                      

SP23.2                         Min  : 1                             1 :  63 (12.2%)      516        1        
[integer]                      Mean : 1.9                           2 : 453 (87.8%)      (99.81%)   (0.19%)  
                               Max  : 2                                                                      

SP23.3                         Min  : 1                             1 :  91 (17.6%)      516        1        
[integer]                      Mean : 1.8                           2 : 425 (82.4%)      (99.81%)   (0.19%)  
                               Max  : 2                                                                      

SP23.4                         Min  : 1                             1 :  56 (10.8%)      516        1        
[integer]                      Mean : 1.9                           2 : 460 (89.1%)      (99.81%)   (0.19%)  
                               Max  : 2                                                                      

SP23.5                         Min  : 1                             1 :  30 ( 5.8%)      516        1        
[integer]                      Mean : 1.9                           2 : 486 (94.2%)      (99.81%)   (0.19%)  
                               Max  : 2                                                                      

SP23.6                         Min  : 1                             1 :  81 (15.7%)      516        1        
[integer]                      Mean : 1.8                           2 : 435 (84.3%)      (99.81%)   (0.19%)  
                               Max  : 2                                                                      

SP24.1                         Mean (sd) : 1.6 (0.7)                1 : 277 (53.8%)      515        2        
[integer]                      min < med < max:                     2 : 176 (34.2%)      (99.61%)   (0.39%)  
                               1 < 1 < 4                            3 :  56 (10.9%)                          
                               IQR (CV) : 1 (0.5)                   4 :   6 ( 1.2%)                          

SP24.2                         Mean (sd) : 1.6 (0.7)                1 : 275 (53.4%)      515        2        
[integer]                      min < med < max:                     2 : 186 (36.1%)      (99.61%)   (0.39%)  
                               1 < 1 < 4                            3 :  47 ( 9.1%)                          
                               IQR (CV) : 1 (0.4)                   4 :   7 ( 1.4%)                          

SP24.3                         Mean (sd) : 1.7 (0.8)                1 : 235 (45.6%)      515        2        
[integer]                      min < med < max:                     2 : 195 (37.9%)      (99.61%)   (0.39%)  
                               1 < 2 < 4                            3 :  70 (13.6%)                          
                               IQR (CV) : 1 (0.5)                   4 :  15 ( 2.9%)                          

SP24.4                         Mean (sd) : 1.9 (0.8)                1 : 184 (35.7%)      515        2        
[integer]                      min < med < max:                     2 : 204 (39.6%)      (99.61%)   (0.39%)  
                               1 < 2 < 4                            3 : 109 (21.2%)                          
                               IQR (CV) : 1 (0.4)                   4 :  18 ( 3.5%)                          

SP25                           Min  : 1                             1 : 470 (91.1%)      516        1        
[integer]                      Mean : 1.1                           2 :  46 ( 8.9%)      (99.81%)   (0.19%)  
                               Max  : 2                                                                      

SP25a                          Mean (sd) : 2.3 (0.8)                1 : 104 (22.3%)      466        51       
[integer]                      min < med < max:                     2 : 132 (28.3%)      (90.14%)   (9.86%)  
                               1 < 2 < 3                            3 : 230 (49.4%)                          
                               IQR (CV) : 1 (0.4)                                                            

SP26                           Min  : 1                             1 :  98 (19.0%)      515        2        
[integer]                      Mean : 1.8                           2 : 417 (81.0%)      (99.61%)   (0.39%)  
                               Max  : 2                                                                      

SP27.1                         Mean (sd) : 1.6 (0.8)                1 : 277 (53.9%)      514        3        
[integer]                      min < med < max:                     2 : 163 (31.7%)      (99.42%)   (0.58%)  
                               1 < 1 < 4                            3 :  66 (12.8%)                          
                               IQR (CV) : 1 (0.5)                   4 :   8 ( 1.6%)                          

SP27.2                         Mean (sd) : 1.6 (0.8)                1 : 275 (53.3%)      516        1        
[integer]                      min < med < max:                     2 : 170 (33.0%)      (99.81%)   (0.19%)  
                               1 < 1 < 4                            3 :  59 (11.4%)                          
                               IQR (CV) : 1 (0.5)                   4 :  12 ( 2.3%)                          

SP27.3                         Mean (sd) : 2 (1)                    1 : 206 (40.1%)      514        3        
[integer]                      min < med < max:                     2 : 154 (30.0%)      (99.42%)   (0.58%)  
                               1 < 2 < 4                            3 : 116 (22.6%)                          
                               IQR (CV) : 2 (0.5)                   4 :  38 ( 7.4%)                          

SP27.4                         Mean (sd) : 1.9 (0.9)                1 : 194 (37.7%)      515        2        
[integer]                      min < med < max:                     2 : 184 (35.7%)      (99.61%)   (0.39%)  
                               1 < 2 < 4                            3 : 109 (21.2%)                          
                               IQR (CV) : 2 (0.5)                   4 :  28 ( 5.4%)                          

SP27.5                         Mean (sd) : 1.8 (0.8)                1 : 236 (45.8%)      515        2        
[integer]                      min < med < max:                     2 : 184 (35.7%)      (99.61%)   (0.39%)  
                               1 < 2 < 4                            3 :  79 (15.3%)                          
                               IQR (CV) : 1 (0.5)                   4 :  16 ( 3.1%)                          

SP27.6                         Mean (sd) : 1.8 (0.9)                1 : 223 (43.3%)      515        2        
[integer]                      min < med < max:                     2 : 179 (34.8%)      (99.61%)   (0.39%)  
                               1 < 2 < 4                            3 :  89 (17.3%)                          
                               IQR (CV) : 1 (0.5)                   4 :  24 ( 4.7%)                          

SP27.7                         Mean (sd) : 1.8 (0.8)                1 : 215 (41.8%)      515        2        
[integer]                      min < med < max:                     2 : 200 (38.8%)      (99.61%)   (0.39%)  
                               1 < 2 < 4                            3 :  89 (17.3%)                          
                               IQR (CV) : 1 (0.4)                   4 :  11 ( 2.1%)                          

SP27.8                         Mean (sd) : 2 (0.9)                  1 : 187 (36.2%)      516        1        
[integer]                      min < med < max:                     2 : 184 (35.7%)      (99.81%)   (0.19%)  
                               1 < 2 < 4                            3 : 113 (21.9%)                          
                               IQR (CV) : 2 (0.5)                   4 :  32 ( 6.2%)                          

SP27.9                         Mean (sd) : 1.8 (0.9)                1 : 237 (46.0%)      515        2        
[integer]                      min < med < max:                     2 : 172 (33.4%)      (99.61%)   (0.39%)  
                               1 < 2 < 4                            3 :  88 (17.1%)                          
                               IQR (CV) : 1 (0.5)                   4 :  18 ( 3.5%)                          

SP27.10                        Mean (sd) : 3.2 (0.9)                1 :  26 ( 5.0%)      516        1        
[integer]                      min < med < max:                     2 :  68 (13.2%)      (99.81%)   (0.19%)  
                               1 < 3 < 4                            3 : 178 (34.5%)                          
                               IQR (CV) : 1 (0.3)                   4 : 244 (47.3%)                          

SP27.11                        Mean (sd) : 2 (0.9)                  1 : 200 (38.9%)      514        3        
[integer]                      min < med < max:                     2 : 157 (30.5%)      (99.42%)   (0.58%)  
                               1 < 2 < 4                            3 : 124 (24.1%)                          
                               IQR (CV) : 2 (0.5)                   4 :  33 ( 6.4%)                          

SP27.12                        Mean (sd) : 1.8 (0.8)                1 : 221 (42.9%)      515        2        
[integer]                      min < med < max:                     2 : 186 (36.1%)      (99.61%)   (0.39%)  
                               1 < 2 < 4                            3 :  89 (17.3%)                          
                               IQR (CV) : 1 (0.5)                   4 :  19 ( 3.7%)                          

SP27.13                        Mean (sd) : 1.4 (0.7)                1 : 372 (72.1%)      516        1        
[integer]                      min < med < max:                     2 :  98 (19.0%)      (99.81%)   (0.19%)  
                               1 < 1 < 4                            3 :  39 ( 7.6%)                          
                               IQR (CV) : 1 (0.5)                   4 :   7 ( 1.4%)                          

SP28.1                         Mean (sd) : 1.7 (0.8)                1 : 249 (48.4%)      515        2        
[integer]                      min < med < max:                     2 : 197 (38.2%)      (99.61%)   (0.39%)  
                               1 < 2 < 4                            3 :  51 ( 9.9%)                          
                               IQR (CV) : 1 (0.5)                   4 :  18 ( 3.5%)                          

SP28.2                         Mean (sd) : 1.3 (0.6)                1 : 378 (73.4%)      515        2        
[integer]                      min < med < max:                     2 : 117 (22.7%)      (99.61%)   (0.39%)  
                               1 < 1 < 4                            3 :   9 ( 1.8%)                          
                               IQR (CV) : 1 (0.5)                   4 :  11 ( 2.1%)                          

SP28.3                         Mean (sd) : 1.6 (0.7)                1 : 283 (54.9%)      515        2        
[integer]                      min < med < max:                     2 : 190 (36.9%)      (99.61%)   (0.39%)  
                               1 < 1 < 4                            3 :  32 ( 6.2%)                          
                               IQR (CV) : 1 (0.5)                   4 :  10 ( 1.9%)                          

SP28.4                         Mean (sd) : 1.5 (0.7)                1 : 313 (60.8%)      515        2        
[integer]                      min < med < max:                     2 : 153 (29.7%)      (99.61%)   (0.39%)  
                               1 < 1 < 4                            3 :  42 ( 8.2%)                          
                               IQR (CV) : 1 (0.5)                   4 :   7 ( 1.4%)                          

SP28.5                         Mean (sd) : 1.2 (0.5)                1 : 421 (81.8%)      515        2        
[integer]                      min < med < max:                     2 :  78 (15.2%)      (99.61%)   (0.39%)  
                               1 < 1 < 4                            3 :  11 ( 2.1%)                          
                               IQR (CV) : 0 (0.4)                   4 :   5 ( 1.0%)                          

SP28.6                         Mean (sd) : 1.7 (0.8)                1 : 253 (49.2%)      514        3        
[integer]                      min < med < max:                     2 : 193 (37.5%)      (99.42%)   (0.58%)  
                               1 < 2 < 4                            3 :  50 ( 9.7%)                          
                               IQR (CV) : 1 (0.5)                   4 :  18 ( 3.5%)                          

SP28.7                         Mean (sd) : 1.3 (0.7)                1 : 400 (77.8%)      514        3        
[integer]                      min < med < max:                     2 :  76 (14.8%)      (99.42%)   (0.58%)  
                               1 < 1 < 4                            3 :  27 ( 5.2%)                          
                               IQR (CV) : 0 (0.5)                   4 :  11 ( 2.1%)                          

SP28.8                         Mean (sd) : 1.5 (0.8)                1 : 317 (61.6%)      515        2        
[integer]                      min < med < max:                     2 : 138 (26.8%)      (99.61%)   (0.39%)  
                               1 < 1 < 4                            3 :  36 ( 7.0%)                          
                               IQR (CV) : 1 (0.5)                   4 :  24 ( 4.7%)                          

SP28.9                         Mean (sd) : 1.7 (0.9)                1 : 286 (55.6%)      514        3        
[integer]                      min < med < max:                     2 : 141 (27.4%)      (99.42%)   (0.58%)  
                               1 < 1 < 4                            3 :  63 (12.3%)                          
                               IQR (CV) : 1 (0.5)                   4 :  24 ( 4.7%)                          

SP28.10                        Mean (sd) : 1.6 (0.8)                1 : 291 (56.5%)      515        2        
[integer]                      min < med < max:                     2 : 170 (33.0%)      (99.61%)   (0.39%)  
                               1 < 1 < 4                            3 :  38 ( 7.4%)                          
                               IQR (CV) : 1 (0.5)                   4 :  16 ( 3.1%)                          

SP29.1                         Mean (sd) : 1.3 (0.6)                1 : 387 (75.3%)      514        3        
[integer]                      min < med < max:                     2 :  97 (18.9%)      (99.42%)   (0.58%)  
                               1 < 1 < 4                            3 :  23 ( 4.5%)                          
                               IQR (CV) : 0 (0.5)                   4 :   7 ( 1.4%)                          

SP29.2                         Mean (sd) : 1.2 (0.5)                1 : 426 (83.0%)      513        4        
[integer]                      min < med < max:                     2 :  75 (14.6%)      (99.23%)   (0.77%)  
                               1 < 1 < 4                            3 :   8 ( 1.6%)                          
                               IQR (CV) : 0 (0.4)                   4 :   4 ( 0.8%)                          

SP29.3                         Mean (sd) : 1.3 (0.6)                1 : 405 (78.8%)      514        3        
[integer]                      min < med < max:                     2 :  87 (16.9%)      (99.42%)   (0.58%)  
                               1 < 1 < 4                            3 :  17 ( 3.3%)                          
                               IQR (CV) : 0 (0.4)                   4 :   5 ( 1.0%)                          

SP29.4                         Mean (sd) : 1.7 (0.8)                1 : 268 (52.2%)      513        4        
[integer]                      min < med < max:                     2 : 167 (32.6%)      (99.23%)   (0.77%)  
                               1 < 1 < 4                            3 :  62 (12.1%)                          
                               IQR (CV) : 1 (0.5)                   4 :  16 ( 3.1%)                          

SP29.5                         Mean (sd) : 1.5 (0.6)                1 : 299 (58.2%)      514        3        
[integer]                      min < med < max:                     2 : 186 (36.2%)      (99.42%)   (0.58%)  
                               1 < 1 < 4                            3 :  23 ( 4.5%)                          
                               IQR (CV) : 1 (0.4)                   4 :   6 ( 1.2%)                          

SP29.6                         Mean (sd) : 1.3 (0.5)                1 : 394 (76.6%)      514        3        
[integer]                      min < med < max:                     2 : 109 (21.2%)      (99.42%)   (0.58%)  
                               1 < 1 < 4                            3 :   8 ( 1.6%)                          
                               IQR (CV) : 0 (0.4)                   4 :   3 ( 0.6%)                          

SP29.7                         Mean (sd) : 1.2 (0.5)                1 : 444 (86.6%)      513        4        
[integer]                      min < med < max:                     2 :  52 (10.1%)      (99.23%)   (0.77%)  
                               1 < 1 < 4                            3 :  12 ( 2.3%)                          
                               IQR (CV) : 0 (0.4)                   4 :   5 ( 1.0%)                          

SP29.8                         Mean (sd) : 1.1 (0.5)                1 : 459 (89.3%)      514        3        
[integer]                      min < med < max:                     2 :  41 ( 8.0%)      (99.42%)   (0.58%)  
                               1 < 1 < 4                            3 :  10 ( 1.9%)                          
                               IQR (CV) : 0 (0.4)                   4 :   4 ( 0.8%)                          

SP29.9                         Mean (sd) : 1.7 (0.8)                1 : 257 (50.0%)      514        3        
[integer]                      min < med < max:                     2 : 186 (36.2%)      (99.42%)   (0.58%)  
                               1 < 1.5 < 4                          3 :  53 (10.3%)                          
                               IQR (CV) : 1 (0.5)                   4 :  18 ( 3.5%)                          

SP29.10                        Mean (sd) : 1.1 (0.3)                1 : 489 (95.3%)      513        4        
[integer]                      min < med < max:                     2 :  20 ( 3.9%)      (99.23%)   (0.77%)  
                               1 < 1 < 4                            3 :   2 ( 0.4%)                          
                               IQR (CV) : 0 (0.3)                   4 :   2 ( 0.4%)                          

SP30.1                         Mean (sd) : 1.7 (0.8)                1 : 251 (48.7%)      515        2        
[integer]                      min < med < max:                     2 : 188 (36.5%)      (99.61%)   (0.39%)  
                               1 < 2 < 4                            3 :  60 (11.6%)                          
                               IQR (CV) : 1 (0.5)                   4 :  16 ( 3.1%)                          

SP30.2                         Mean (sd) : 1.5 (0.6)                1 : 279 (54.2%)      515        2        
[integer]                      min < med < max:                     2 : 209 (40.6%)      (99.61%)   (0.39%)  
                               1 < 1 < 4                            3 :  22 ( 4.3%)                          
                               IQR (CV) : 1 (0.4)                   4 :   5 ( 1.0%)                          

SP30.3                         Mean (sd) : 1.2 (0.5)                1 : 410 (79.6%)      515        2        
[integer]                      min < med < max:                     2 :  91 (17.7%)      (99.61%)   (0.39%)  
                               1 < 1 < 4                            3 :  10 ( 1.9%)                          
                               IQR (CV) : 0 (0.4)                   4 :   4 ( 0.8%)                          

SP30.4                         Mean (sd) : 1.1 (0.4)                1 : 468 (90.9%)      515        2        
[integer]                      min < med < max:                     2 :  43 ( 8.3%)      (99.61%)   (0.39%)  
                               1 < 1 < 4                            3 :   2 ( 0.4%)                          
                               IQR (CV) : 0 (0.3)                   4 :   2 ( 0.4%)                          

SP30.5                         Mean (sd) : 1.3 (0.6)                1 : 379 (73.6%)      515        2        
[integer]                      min < med < max:                     2 : 110 (21.4%)      (99.61%)   (0.39%)  
                               1 < 1 < 4                            3 :  19 ( 3.7%)                          
                               IQR (CV) : 1 (0.5)                   4 :   7 ( 1.4%)                          

SP31.1                         Mean (sd) : 1.8 (0.7)                1 : 194 (37.7%)      515        2        
[integer]                      min < med < max:                     2 : 261 (50.7%)      (99.61%)   (0.39%)  
                               1 < 2 < 4                            3 :  48 ( 9.3%)                          
                               IQR (CV) : 1 (0.4)                   4 :  12 ( 2.3%)                          

SP31.2                         Mean (sd) : 1.8 (0.7)                1 : 156 (30.3%)      514        3        
[integer]                      min < med < max:                     2 : 295 (57.4%)      (99.42%)   (0.58%)  
                               1 < 2 < 4                            3 :  56 (10.9%)                          
                               IQR (CV) : 1 (0.4)                   4 :   7 ( 1.4%)                          

SP31.3                         Mean (sd) : 1.5 (0.7)                1 : 303 (58.8%)      515        2        
[integer]                      min < med < max:                     2 : 162 (31.5%)      (99.61%)   (0.39%)  
                               1 < 1 < 4                            3 :  39 ( 7.6%)                          
                               IQR (CV) : 1 (0.5)                   4 :  11 ( 2.1%)                          

SP31.4                         Mean (sd) : 1.4 (0.6)                1 : 360 (69.9%)      515        2        
[integer]                      min < med < max:                     2 : 122 (23.7%)      (99.61%)   (0.39%)  
                               1 < 1 < 4                            3 :  26 ( 5.1%)                          
                               IQR (CV) : 1 (0.5)                   4 :   7 ( 1.4%)                          

SP31.5                         Mean (sd) : 1.4 (0.7)                1 : 353 (68.5%)      515        2        
[integer]                      min < med < max:                     2 : 128 (24.9%)      (99.61%)   (0.39%)  
                               1 < 1 < 4                            3 :  27 ( 5.2%)                          
                               IQR (CV) : 1 (0.5)                   4 :   7 ( 1.4%)                          

SP31.6                         Mean (sd) : 1.2 (0.5)                1 : 428 (83.3%)      514        3        
[integer]                      min < med < max:                     2 :  68 (13.2%)      (99.42%)   (0.58%)  
                               1 < 1 < 4                            3 :  13 ( 2.5%)                          
                               IQR (CV) : 0 (0.4)                   4 :   5 ( 1.0%)                          

SP31.7                         Mean (sd) : 1.1 (0.3)                1 : 469 (91.1%)      515        2        
[integer]                      min < med < max:                     2 :  42 ( 8.2%)      (99.61%)   (0.39%)  
                               1 < 1 < 4                            3 :   3 ( 0.6%)                          
                               IQR (CV) : 0 (0.3)                   4 :   1 ( 0.2%)                          

SP31.8                         Mean (sd) : 1.3 (0.6)                1 : 393 (76.3%)      515        2        
[integer]                      min < med < max:                     2 :  98 (19.0%)      (99.61%)   (0.39%)  
                               1 < 1 < 4                            3 :  19 ( 3.7%)                          
                               IQR (CV) : 0 (0.5)                   4 :   5 ( 1.0%)                          

SP32.1                         Mean (sd) : 1.7 (0.8)                1 : 228 (44.3%)      515        2        
[integer]                      min < med < max:                     2 : 207 (40.2%)      (99.61%)   (0.39%)  
                               1 < 2 < 4                            3 :  67 (13.0%)                          
                               IQR (CV) : 1 (0.4)                   4 :  13 ( 2.5%)                          

SP32.2                         Mean (sd) : 1.8 (0.7)                1 : 197 (38.2%)      515        2        
[integer]                      min < med < max:                     2 : 256 (49.7%)      (99.61%)   (0.39%)  
                               1 < 2 < 4                            3 :  54 (10.5%)                          
                               IQR (CV) : 1 (0.4)                   4 :   8 ( 1.6%)                          

SP32.3                         Mean (sd) : 1.4 (0.7)                1 : 368 (71.5%)      515        2        
[integer]                      min < med < max:                     2 : 105 (20.4%)      (99.61%)   (0.39%)  
                               1 < 1 < 4                            3 :  31 ( 6.0%)                          
                               IQR (CV) : 1 (0.5)                   4 :  11 ( 2.1%)                          

SP32.4                         Mean (sd) : 1.5 (0.7)                1 : 304 (59.0%)      515        2        
[integer]                      min < med < max:                     2 : 161 (31.3%)      (99.61%)   (0.39%)  
                               1 < 1 < 4                            3 :  37 ( 7.2%)                          
                               IQR (CV) : 1 (0.5)                   4 :  13 ( 2.5%)                          

SP32.5                         Mean (sd) : 1.4 (0.6)                1 : 359 (69.7%)      515        2        
[integer]                      min < med < max:                     2 : 126 (24.5%)      (99.61%)   (0.39%)  
                               1 < 1 < 4                            3 :  25 ( 4.8%)                          
                               IQR (CV) : 1 (0.5)                   4 :   5 ( 1.0%)                          

SP32.6                         Mean (sd) : 1.3 (0.6)                1 : 376 (73.0%)      515        2        
[integer]                      min < med < max:                     2 : 111 (21.6%)      (99.61%)   (0.39%)  
                               1 < 1 < 4                            3 :  20 ( 3.9%)                          
                               IQR (CV) : 1 (0.5)                   4 :   8 ( 1.6%)                          

SP32.7                         Mean (sd) : 1.2 (0.6)                1 : 426 (82.9%)      514        3        
[integer]                      min < med < max:                     2 :  63 (12.3%)      (99.42%)   (0.58%)  
                               1 < 1 < 4                            3 :  17 ( 3.3%)                          
                               IQR (CV) : 0 (0.5)                   4 :   8 ( 1.6%)                          

SP32.8                         Mean (sd) : 1.2 (0.5)                1 : 438 (85.2%)      514        3        
[integer]                      min < med < max:                     2 :  55 (10.7%)      (99.42%)   (0.58%)  
                               1 < 1 < 4                            3 :  16 ( 3.1%)                          
                               IQR (CV) : 0 (0.4)                   4 :   5 ( 1.0%)                          

SP32.9                         Mean (sd) : 1.1 (0.5)                1 : 462 (89.7%)      515        2        
[integer]                      min < med < max:                     2 :  36 ( 7.0%)      (99.61%)   (0.39%)  
                               1 < 1 < 4                            3 :  14 ( 2.7%)                          
                               IQR (CV) : 0 (0.4)                   4 :   3 ( 0.6%)                          

SP32.10                        Mean (sd) : 1.5 (0.7)                1 : 322 (62.5%)      515        2        
[integer]                      min < med < max:                     2 : 148 (28.7%)      (99.61%)   (0.39%)  
                               1 < 1 < 4                            3 :  35 ( 6.8%)                          
                               IQR (CV) : 1 (0.5)                   4 :  10 ( 1.9%)                          

SP32.11                        Mean (sd) : 1.1 (0.3)                1 : 492 (95.5%)      515        2        
[integer]                      min < med < max:                     2 :  21 ( 4.1%)      (99.61%)   (0.39%)  
                               1 < 1 < 4                            4 :   2 ( 0.4%)                          
                               IQR (CV) : 0 (0.3)                                                            

SP33                           Mean (sd) : 2 (0.9)                  1 : 152 (29.5%)      515        2        
[integer]                      min < med < max:                     2 : 238 (46.2%)      (99.61%)   (0.39%)  
                               1 < 2 < 5                            3 :  91 (17.7%)                          
                               IQR (CV) : 1 (0.4)                   4 :  28 ( 5.4%)                          
                                                                    5 :   6 ( 1.2%)                          

SP34                           Mean (sd) : 2.7 (0.7)                1 :  32 ( 6.2%)      515        2        
[integer]                      min < med < max:                     2 : 145 (28.2%)      (99.61%)   (0.39%)  
                               1 < 3 < 5                            3 : 295 (57.3%)                          
                               IQR (CV) : 1 (0.3)                   4 :  36 ( 7.0%)                          
                                                                    5 :   7 ( 1.4%)                          

PRIM_PTSD_total_uvaegtet       Mean (sd) : 0 (1)                    49 distinct values   511        6        
[numeric]                      min < med < max:                                          (98.84%)   (1.16%)  
                               -1.1 < -0.2 < 5.5                                                             
                               IQR (CV) : 1.3 (3479277468334070)                                             

PRIM_A1_dik                    Min  : 0                             0 :  19 ( 3.7%)      515        2        
[integer]                      Mean : 1                             1 : 496 (96.3%)      (99.61%)   (0.39%)  
                               Max  : 1                                                                      

PRIM_PTSD_screening            Min  : 0                             0 : 462 (90.4%)      511        6        
[integer]                      Mean : 0.1                           1 :  49 ( 9.6%)      (98.84%)   (1.16%)  
                               Max  : 1                                                                      

PRIM_PTSD_clinical             Min  : 0                             0 : 488 (95.5%)      511        6        
[integer]                      Mean : 0                             1 :  23 ( 4.5%)      (98.84%)   (1.16%)  
                               Max  : 1                                                                      

Dep_total_otte_fra_dikotome    Mean (sd) : 0 (1)                    18 distinct values   510        7        
[numeric]                      min < med < max:                                          (98.65%)   (1.35%)  
                               -1.1 < -0.4 < 2.9                                                             
                               IQR (CV) : 1.4 (15965159219345664)                                            

PRIM_DEP_screening             Min  : 0                             0 : 458 (89.8%)      510        7        
[integer]                      Mean : 0.1                           1 :  52 (10.2%)      (98.65%)   (1.35%)  
                               Max  : 1                                                                      

PRIM_DEP_clinical              Min  : 0                             0 : 474 (92.9%)      510        7        
[integer]                      Mean : 0.1                           1 :  36 ( 7.1%)      (98.65%)   (1.35%)  
                               Max  : 1                                                                      

DangerInjuryExposure           Mean (sd) : 0 (1)                    30 distinct values   508        9        
[numeric]                      min < med < max:                                          (98.26%)   (1.74%)  
                               -1.8 < 0 < 4.2                                                                
                               IQR (CV) : 1.5 (11395854127743574)                                            

DangerInjuryWitness            Mean (sd) : 0 (1)                    20 distinct values   514        3        
[numeric]                      min < med < max:                                          (99.42%)   (0.58%)  
                               -1.8 < -0.1 < 5.2                                                             
                               IQR (CV) : 1.2 (6018229696654402)                                             

KOEN                           Min  : 0                             0 : 476 (92.1%)      517        0        
[integer]                      Mean : 0.1                           1 :  41 ( 7.9%)      (100%)     (0%)     
                               Max  : 1                                                                      

SocSupport                     Mean (sd) : 0 (1)                    31 distinct values   514        3        
[numeric]                      min < med < max:                                          (99.42%)   (0.58%)  
                               -1.7 < -0.1 < 4.3                                                             
                               IQR (CV) : 1.4 (6695889738982342)                                             
-------------------------------------------------------------------------------------------------------------
