# Supplementary material for: Applicability of an Automated Model and Parameter Selection in the Prediction of Screening-Level PTSD in Danish Soldiers Following Deployment: Development Study of Transferable Predictive Models Using Automated Machine Learning
Source: JMIR Med Inform. 2020 Jul 22;8(7):e17119. doi: 10.2196/17119 (PMC7407253; doi:10.2196/17119)
Supplement: Multimedia Appendix 3 [file medinform_v8i7e17119_app3.txt]

Data Frame Summary  
Cohort1Cohort2  
Dimensions: 611 x 137  
Duplicates: 0  

--------------------------------------------------------------------------------------------------------------
Variable                       Stats / Values                       Freqs (% of Valid)   Valid      Missing   
------------------------------ ------------------------------------ -------------------- ---------- ----------
cohort                         Min  : 1                             1 : 260 (42.5%)      611        0         
[integer]                      Mean : 1.6                           2 : 351 (57.5%)      (100%)     (0%)      
                               Max  : 2                                                                       

SP2                            Mean (sd) : 2.7 (0.5)                1 :   4 ( 0.7%)      606        5         
[integer]                      min < med < max:                     2 : 175 (28.9%)      (99.18%)   (0.82%)   
                               1 < 3 < 3                            3 : 427 (70.5%)                           
                               IQR (CV) : 1 (0.2)                                                             

SP3                            Mean (sd) : 1.6 (0.7)                1 : 347 (58.5%)      593        18        
[integer]                      min < med < max:                     2 : 156 (26.3%)      (97.05%)   (2.95%)   
                               1 < 1 < 3                            3 :  90 (15.2%)                           
                               IQR (CV) : 1 (0.5)                                                             

SP4                            Min  : 1                             1 : 355 (58.6%)      606        5         
[integer]                      Mean : 1.4                           2 : 251 (41.4%)      (99.18%)   (0.82%)   
                               Max  : 2                                                                       

SP5                            Mean (sd) : 0 (1)                    40 distinct values   606        5         
[numeric]                      min < med < max:                                          (99.18%)   (0.82%)   
                               -1.2 < -0.3 < 3.3                                                              
                               IQR (CV) : 1.4 (4023788013889764)                                              

SP6                            Mean (sd) : 1.7 (0.9)                1 : 334 (55.1%)      606        5         
[integer]                      min < med < max:                     2 :  92 (15.2%)      (99.18%)   (0.82%)   
                               1 < 1 < 3                            3 : 180 (29.7%)                           
                               IQR (CV) : 2 (0.5)                                                             

SP7                            Min  : 1                             1 : 194 (31.9%)      608        3         
[integer]                      Mean : 1.7                           2 : 414 (68.1%)      (99.51%)   (0.49%)   
                               Max  : 2                                                                       

SP8                            Min  : 1                             1 :  34 ( 5.6%)      607        4         
[integer]                      Mean : 1.9                           2 : 573 (94.4%)      (99.35%)   (0.65%)   
                               Max  : 2                                                                       

SP9                            Mean (sd) : 1.2 (0.6)                1 : 527 (86.7%)      608        3         
[integer]                      min < med < max:                     2 :  26 ( 4.3%)      (99.51%)   (0.49%)   
                               1 < 1 < 3                            3 :  55 ( 9.0%)                           
                               IQR (CV) : 0 (0.5)                                                             

SP10.1                         Mean (sd) : 1.6 (0.7)                1 : 273 (45.1%)      606        5         
[integer]                      min < med < max:                     2 : 286 (47.2%)      (99.18%)   (0.82%)   
                               1 < 2 < 4                            3 :  41 ( 6.8%)                           
                               IQR (CV) : 1 (0.4)                   4 :   6 ( 1.0%)                           

SP10.2                         Mean (sd) : 1.7 (0.7)                1 : 237 (39.4%)      602        9         
[integer]                      min < med < max:                     2 : 305 (50.7%)      (98.53%)   (1.47%)   
                               1 < 2 < 4                            3 :  53 ( 8.8%)                           
                               IQR (CV) : 1 (0.4)                   4 :   7 ( 1.2%)                           

SP10.3                         Mean (sd) : 1.9 (0.7)                1 : 163 (26.9%)      606        5         
[integer]                      min < med < max:                     2 : 366 (60.4%)      (99.18%)   (0.82%)   
                               1 < 2 < 4                            3 :  64 (10.6%)                           
                               IQR (CV) : 1 (0.4)                   4 :  13 ( 2.1%)                           

SP10.4                         Mean (sd) : 2.9 (0.8)                1 :  22 ( 3.6%)      606        5         
[integer]                      min < med < max:                     2 : 144 (23.8%)      (99.18%)   (0.82%)   
                               1 < 3 < 4                            3 : 287 (47.4%)                           
                               IQR (CV) : 2 (0.3)                   4 : 153 (25.2%)                           

SP10.5                         Mean (sd) : 2.6 (0.7)                1 :  26 ( 4.3%)      606        5         
[integer]                      min < med < max:                     2 : 250 (41.2%)      (99.18%)   (0.82%)   
                               1 < 3 < 4                            3 : 258 (42.6%)                           
                               IQR (CV) : 1 (0.3)                   4 :  72 (11.9%)                           

SP10.6                         Mean (sd) : 2.5 (0.9)                1 :  67 (11.1%)      606        5         
[integer]                      min < med < max:                     2 : 255 (42.1%)      (99.18%)   (0.82%)   
                               1 < 2 < 4                            3 : 208 (34.3%)                           
                               IQR (CV) : 1 (0.3)                   4 :  76 (12.5%)                           

SP10.7                         Mean (sd) : 2.8 (0.9)                1 :  40 ( 6.6%)      607        4         
[integer]                      min < med < max:                     2 : 197 (32.5%)      (99.35%)   (0.65%)   
                               1 < 3 < 4                            3 : 209 (34.4%)                           
                               IQR (CV) : 2 (0.3)                   4 : 161 (26.5%)                           

SP10.8                         Mean (sd) : 1.8 (0.6)                1 : 175 (28.8%)      607        4         
[integer]                      min < med < max:                     2 : 367 (60.5%)      (99.35%)   (0.65%)   
                               1 < 2 < 4                            3 :  56 ( 9.2%)                           
                               IQR (CV) : 1 (0.4)                   4 :   9 ( 1.5%)                           

SP11                           Min  : 1                             1 :  51 ( 8.4%)      607        4         
[integer]                      Mean : 1.9                           2 : 556 (91.6%)      (99.35%)   (0.65%)   
                               Max  : 2                                                                       

SP12                           Min  : 1                             1 : 306 (50.7%)      603        8         
[integer]                      Mean : 1.5                           2 : 297 (49.2%)      (98.69%)   (1.31%)   
                               Max  : 2                                                                       

SP15.1                         Mean (sd) : 1.3 (0.6)                1 : 475 (79.3%)      599        12        
[integer]                      min < med < max:                     2 :  89 (14.9%)      (98.04%)   (1.96%)   
                               1 < 1 < 4                            3 :  34 ( 5.7%)                           
                               IQR (CV) : 0 (0.4)                   4 :   1 ( 0.2%)                           

SP15.2                         Mean (sd) : 2.1 (0.8)                1 : 162 (26.6%)      608        3         
[integer]                      min < med < max:                     2 : 244 (40.1%)      (99.51%)   (0.49%)   
                               1 < 2 < 4                            3 : 192 (31.6%)                           
                               IQR (CV) : 2 (0.4)                   4 :  10 ( 1.6%)                           

SP15.3                         Mean (sd) : 1.7 (0.9)                1 : 326 (53.7%)      607        4         
[integer]                      min < med < max:                     2 : 127 (20.9%)      (99.35%)   (0.65%)   
                               1 < 1 < 4                            3 : 147 (24.2%)                           
                               IQR (CV) : 2 (0.5)                   4 :   7 ( 1.1%)                           

SP15.4                         Mean (sd) : 2.1 (0.7)                1 : 136 (22.4%)      608        3         
[integer]                      min < med < max:                     2 : 306 (50.3%)      (99.51%)   (0.49%)   
                               1 < 2 < 4                            3 : 156 (25.7%)                           
                               IQR (CV) : 1 (0.4)                   4 :  10 ( 1.6%)                           

SP15.5                         Mean (sd) : 2.9 (1)                  1 :  73 (12.0%)      608        3         
[integer]                      min < med < max:                     2 : 129 (21.2%)      (99.51%)   (0.49%)   
                               1 < 3 < 4                            3 : 197 (32.4%)                           
                               IQR (CV) : 2 (0.4)                   4 : 209 (34.4%)                           

SP15.6                         Mean (sd) : 2.1 (0.9)                1 : 159 (26.2%)      607        4         
[integer]                      min < med < max:                     2 : 241 (39.7%)      (99.35%)   (0.65%)   
                               1 < 2 < 4                            3 : 177 (29.2%)                           
                               IQR (CV) : 2 (0.4)                   4 :  30 ( 4.9%)                           

SP15.7                         Mean (sd) : 1.7 (0.8)                1 : 293 (49.8%)      588        23        
[integer]                      min < med < max:                     2 : 196 (33.3%)      (96.24%)   (3.76%)   
                               1 < 2 < 4                            3 :  83 (14.1%)                           
                               IQR (CV) : 1 (0.5)                   4 :  16 ( 2.7%)                           

SP15.8                         Mean (sd) : 1.7 (0.6)                1 : 248 (40.8%)      608        3         
[integer]                      min < med < max:                     2 : 314 (51.6%)      (99.51%)   (0.49%)   
                               1 < 2 < 4                            3 :  41 ( 6.7%)                           
                               IQR (CV) : 1 (0.4)                   4 :   5 ( 0.8%)                           

SP15.9                         Mean (sd) : 2.3 (0.9)                1 : 130 (21.4%)      608        3         
[integer]                      min < med < max:                     2 : 214 (35.2%)      (99.51%)   (0.49%)   
                               1 < 2 < 4                            3 : 204 (33.6%)                           
                               IQR (CV) : 1 (0.4)                   4 :  60 ( 9.9%)                           

SP15.10                        Mean (sd) : 1.7 (0.6)                1 : 223 (36.7%)      607        4         
[integer]                      min < med < max:                     2 : 318 (52.4%)      (99.35%)   (0.65%)   
                               1 < 2 < 4                            3 :  64 (10.5%)                           
                               IQR (CV) : 1 (0.4)                   4 :   2 ( 0.3%)                           

SP15.11                        Mean (sd) : 2.1 (0.7)                1 :  97 (16.0%)      607        4         
[integer]                      min < med < max:                     2 : 357 (58.8%)      (99.35%)   (0.65%)   
                               1 < 2 < 4                            3 : 136 (22.4%)                           
                               IQR (CV) : 1 (0.3)                   4 :  17 ( 2.8%)                           

SP15.12                        Mean (sd) : 1.2 (0.4)                1 : 488 (80.3%)      608        3         
[integer]                      min < med < max:                     2 : 114 (18.8%)      (99.51%)   (0.49%)   
                               1 < 1 < 3                            3 :   6 ( 1.0%)                           
                               IQR (CV) : 0 (0.4)                                                             

SP15.13                        Mean (sd) : 1.3 (0.5)                1 : 433 (72.3%)      599        12        
[integer]                      min < med < max:                     2 : 148 (24.7%)      (98.04%)   (1.96%)   
                               1 < 1 < 3                            3 :  18 ( 3.0%)                           
                               IQR (CV) : 1 (0.4)                                                             

SP15.14                        Mean (sd) : 1.5 (0.7)                1 : 386 (63.6%)      607        4         
[integer]                      min < med < max:                     2 : 171 (28.2%)      (99.35%)   (0.65%)   
                               1 < 1 < 4                            3 :  41 ( 6.8%)                           
                               IQR (CV) : 1 (0.5)                   4 :   9 ( 1.5%)                           

SP16.1                         Mean (sd) : 1.6 (0.6)                1 : 272 (44.8%)      607        4         
[integer]                      min < med < max:                     2 : 284 (46.8%)      (99.35%)   (0.65%)   
                               1 < 2 < 4                            3 :  49 ( 8.1%)                           
                               IQR (CV) : 1 (0.4)                   4 :   2 ( 0.3%)                           

SP16.2                         Mean (sd) : 1.2 (0.4)                1 : 509 (83.7%)      608        3         
[integer]                      min < med < max:                     2 :  84 (13.8%)      (99.51%)   (0.49%)   
                               1 < 1 < 3                            3 :  15 ( 2.5%)                           
                               IQR (CV) : 0 (0.4)                                                             

SP16.3                         Mean (sd) : 2.2 (0.8)                1 : 112 (18.5%)      605        6         
[integer]                      min < med < max:                     2 : 279 (46.1%)      (99.02%)   (0.98%)   
                               1 < 2 < 4                            3 : 195 (32.2%)                           
                               IQR (CV) : 1 (0.4)                   4 :  19 ( 3.1%)                           

SP16.4                         Mean (sd) : 2.1 (0.7)                1 : 108 (17.8%)      607        4         
[integer]                      min < med < max:                     2 : 343 (56.5%)      (99.35%)   (0.65%)   
                               1 < 2 < 4                            3 : 137 (22.6%)                           
                               IQR (CV) : 1 (0.3)                   4 :  19 ( 3.1%)                           

SP16.5                         Mean (sd) : 2.4 (0.8)                1 :  71 (11.7%)      607        4         
[integer]                      min < med < max:                     2 : 283 (46.6%)      (99.35%)   (0.65%)   
                               1 < 2 < 4                            3 : 211 (34.8%)                           
                               IQR (CV) : 1 (0.3)                   4 :  42 ( 6.9%)                           

SP16.6                         Mean (sd) : 1.7 (0.8)                1 : 280 (47.1%)      594        17        
[integer]                      min < med < max:                     2 : 210 (35.4%)      (97.22%)   (2.78%)   
                               1 < 2 < 4                            3 :  82 (13.8%)                           
                               IQR (CV) : 1 (0.5)                   4 :  22 ( 3.7%)                           

SP17.1                         Mean (sd) : 1.7 (0.7)                1 : 253 (41.7%)      607        4         
[integer]                      min < med < max:                     2 : 268 (44.1%)      (99.35%)   (0.65%)   
                               1 < 2 < 4                            3 :  73 (12.0%)                           
                               IQR (CV) : 1 (0.4)                   4 :  13 ( 2.1%)                           

SP17.2                         Mean (sd) : 1.8 (0.8)                1 : 249 (41.0%)      607        4         
[integer]                      min < med < max:                     2 : 242 (39.9%)      (99.35%)   (0.65%)   
                               1 < 2 < 4                            3 :  99 (16.3%)                           
                               IQR (CV) : 1 (0.4)                   4 :  17 ( 2.8%)                           

SP17.3                         Mean (sd) : 2 (1)                    1 : 220 (36.2%)      608        3         
[integer]                      min < med < max:                     2 : 207 (34.1%)      (99.51%)   (0.49%)   
                               1 < 2 < 4                            3 : 128 (21.1%)                           
                               IQR (CV) : 2 (0.5)                   4 :  53 ( 8.7%)                           

SP18.1                         Mean (sd) : 2.3 (1)                  1 : 145 (23.9%)      607        4         
[integer]                      min < med < max:                     2 : 193 (31.8%)      (99.35%)   (0.65%)   
                               1 < 2 < 4                            3 : 181 (29.8%)                           
                               IQR (CV) : 1 (0.4)                   4 :  88 (14.5%)                           

SP18.2                         Mean (sd) : 1.6 (0.7)                1 : 314 (51.6%)      608        3         
[integer]                      min < med < max:                     2 : 240 (39.5%)      (99.51%)   (0.49%)   
                               1 < 1 < 4                            3 :  44 ( 7.2%)                           
                               IQR (CV) : 1 (0.4)                   4 :  10 ( 1.6%)                           

SP18.3                         Mean (sd) : 3.5 (0.8)                1 :  29 ( 4.8%)      607        4         
[integer]                      min < med < max:                     2 :  48 ( 7.9%)      (99.35%)   (0.65%)   
                               1 < 4 < 4                            3 : 123 (20.3%)                           
                               IQR (CV) : 1 (0.2)                   4 : 407 (67.0%)                           

SP19                           Mean (sd) : 2.1 (0.8)                1 : 132 (21.8%)      607        4         
[integer]                      min < med < max:                     2 : 301 (49.6%)      (99.35%)   (0.65%)   
                               1 < 2 < 4                            3 : 141 (23.2%)                           
                               IQR (CV) : 1 (0.4)                   4 :  33 ( 5.4%)                           

SP20                           Mean (sd) : 2.1 (0.6)                1 :  69 (11.3%)      608        3         
[integer]                      min < med < max:                     2 : 398 (65.5%)      (99.51%)   (0.49%)   
                               1 < 2 < 4                            3 : 129 (21.2%)                           
                               IQR (CV) : 0 (0.3)                   4 :  12 ( 2.0%)                           

SP21.1                         Mean (sd) : 3.4 (0.8)                1 :  18 ( 3.0%)      609        2         
[integer]                      min < med < max:                     2 :  61 (10.0%)      (99.67%)   (0.33%)   
                               1 < 4 < 4                            3 : 161 (26.4%)                           
                               IQR (CV) : 1 (0.2)                   4 : 369 (60.6%)                           

SP21.2                         Mean (sd) : 2.2 (0.8)                1 : 131 (21.5%)      609        2         
[integer]                      min < med < max:                     2 : 236 (38.8%)      (99.67%)   (0.33%)   
                               1 < 2 < 4                            3 : 212 (34.8%)                           
                               IQR (CV) : 1 (0.4)                   4 :  30 ( 4.9%)                           

SP21.3                         Mean (sd) : 2.4 (0.9)                1 : 115 (18.9%)      609        2         
[integer]                      min < med < max:                     2 : 228 (37.4%)      (99.67%)   (0.33%)   
                               1 < 2 < 4                            3 : 200 (32.8%)                           
                               IQR (CV) : 1 (0.4)                   4 :  66 (10.8%)                           

SP21.4                         Mean (sd) : 2 (0.8)                  1 : 168 (27.6%)      608        3         
[integer]                      min < med < max:                     2 : 305 (50.2%)      (99.51%)   (0.49%)   
                               1 < 2 < 4                            3 : 120 (19.7%)                           
                               IQR (CV) : 1 (0.4)                   4 :  15 ( 2.5%)                           

SP22.1                         Mean (sd) : 2.8 (0.9)                1 :  41 ( 7.2%)      568        43        
[integer]                      min < med < max:                     2 : 188 (33.1%)      (92.96%)   (7.04%)   
                               1 < 3 < 4                            3 : 211 (37.1%)                           
                               IQR (CV) : 1 (0.3)                   4 : 128 (22.5%)                           

SP22.2                         Mean (sd) : 2.8 (0.8)                1 :  25 ( 4.4%)      567        44        
[integer]                      min < med < max:                     2 : 162 (28.6%)      (92.8%)    (7.2%)    
                               1 < 3 < 4                            3 : 264 (46.6%)                           
                               IQR (CV) : 1 (0.3)                   4 : 116 (20.5%)                           

SP22.3                         Mean (sd) : 2.3 (0.8)                1 :  92 (16.2%)      566        45        
[integer]                      min < med < max:                     2 : 283 (50.0%)      (92.64%)   (7.36%)   
                               1 < 2 < 4                            3 : 148 (26.2%)                           
                               IQR (CV) : 1 (0.4)                   4 :  43 ( 7.6%)                           

SP23.1                         Min  : 1                             1 : 103 (16.9%)      608        3         
[integer]                      Mean : 1.8                           2 : 505 (83.1%)      (99.51%)   (0.49%)   
                               Max  : 2                                                                       

SP23.2                         Min  : 1                             1 :  64 (10.5%)      607        4         
[integer]                      Mean : 1.9                           2 : 543 (89.5%)      (99.35%)   (0.65%)   
                               Max  : 2                                                                       

SP23.3                         Min  : 1                             1 :  84 (13.8%)      608        3         
[integer]                      Mean : 1.9                           2 : 524 (86.2%)      (99.51%)   (0.49%)   
                               Max  : 2                                                                       

SP23.4                         Min  : 1                             1 :  62 (10.2%)      608        3         
[integer]                      Mean : 1.9                           2 : 546 (89.8%)      (99.51%)   (0.49%)   
                               Max  : 2                                                                       

SP23.5                         Min  : 1                             1 :  36 ( 5.9%)      608        3         
[integer]                      Mean : 1.9                           2 : 572 (94.1%)      (99.51%)   (0.49%)   
                               Max  : 2                                                                       

SP23.6                         Min  : 1                             1 : 103 (16.9%)      608        3         
[integer]                      Mean : 1.8                           2 : 505 (83.1%)      (99.51%)   (0.49%)   
                               Max  : 2                                                                       

SP24.1                         Mean (sd) : 1.5 (0.7)                1 : 338 (55.6%)      608        3         
[integer]                      min < med < max:                     2 : 210 (34.5%)      (99.51%)   (0.49%)   
                               1 < 1 < 4                            3 :  56 ( 9.2%)                           
                               IQR (CV) : 1 (0.4)                   4 :   4 ( 0.7%)                           

SP24.2                         Mean (sd) : 1.6 (0.7)                1 : 328 (53.9%)      608        3         
[integer]                      min < med < max:                     2 : 222 (36.5%)      (99.51%)   (0.49%)   
                               1 < 1 < 4                            3 :  55 ( 9.0%)                           
                               IQR (CV) : 1 (0.4)                   4 :   3 ( 0.5%)                           

SP24.3                         Mean (sd) : 1.7 (0.8)                1 : 278 (45.8%)      607        4         
[integer]                      min < med < max:                     2 : 230 (37.9%)      (99.35%)   (0.65%)   
                               1 < 2 < 4                            3 :  84 (13.8%)                           
                               IQR (CV) : 1 (0.5)                   4 :  15 ( 2.5%)                           

SP24.4                         Mean (sd) : 2 (0.8)                  1 : 178 (29.3%)      608        3         
[integer]                      min < med < max:                     2 : 279 (45.9%)      (99.51%)   (0.49%)   
                               1 < 2 < 4                            3 : 133 (21.9%)                           
                               IQR (CV) : 1 (0.4)                   4 :  18 ( 3.0%)                           

SP25                           Min  : 1                             1 : 540 (88.8%)      608        3         
[integer]                      Mean : 1.1                           2 :  68 (11.2%)      (99.51%)   (0.49%)   
                               Max  : 2                                                                       

SP25a                          Mean (sd) : 2.3 (0.8)                1 : 115 (21.3%)      539        72        
[integer]                      min < med < max:                     2 : 172 (31.9%)      (88.22%)   (11.78%)  
                               1 < 2 < 3                            3 : 252 (46.8%)                           
                               IQR (CV) : 1 (0.3)                                                             

SP26                           Min  : 1                             1 : 119 (19.7%)      605        6         
[integer]                      Mean : 1.8                           2 : 486 (80.3%)      (99.02%)   (0.98%)   
                               Max  : 2                                                                       

SP27.1                         Mean (sd) : 1.5 (0.7)                1 : 367 (60.7%)      605        6         
[integer]                      min < med < max:                     2 : 171 (28.3%)      (99.02%)   (0.98%)   
                               1 < 1 < 4                            3 :  58 ( 9.6%)                           
                               IQR (CV) : 1 (0.5)                   4 :   9 ( 1.5%)                           

SP27.2                         Mean (sd) : 1.6 (0.7)                1 : 333 (54.9%)      607        4         
[integer]                      min < med < max:                     2 : 212 (34.9%)      (99.35%)   (0.65%)   
                               1 < 1 < 4                            3 :  51 ( 8.4%)                           
                               IQR (CV) : 1 (0.5)                   4 :  11 ( 1.8%)                           

SP27.3                         Mean (sd) : 1.9 (0.9)                1 : 236 (39.1%)      604        7         
[integer]                      min < med < max:                     2 : 205 (33.9%)      (98.85%)   (1.15%)   
                               1 < 2 < 4                            3 : 130 (21.5%)                           
                               IQR (CV) : 2 (0.5)                   4 :  33 ( 5.5%)                           

SP27.4                         Mean (sd) : 1.9 (0.8)                1 : 230 (37.8%)      608        3         
[integer]                      min < med < max:                     2 : 239 (39.3%)      (99.51%)   (0.49%)   
                               1 < 2 < 4                            3 : 118 (19.4%)                           
                               IQR (CV) : 1 (0.4)                   4 :  21 ( 3.4%)                           

SP27.5                         Mean (sd) : 1.7 (0.8)                1 : 286 (47.0%)      608        3         
[integer]                      min < med < max:                     2 : 227 (37.3%)      (99.51%)   (0.49%)   
                               1 < 2 < 4                            3 :  84 (13.8%)                           
                               IQR (CV) : 1 (0.5)                   4 :  11 ( 1.8%)                           

SP27.6                         Mean (sd) : 1.8 (0.8)                1 : 274 (45.1%)      607        4         
[integer]                      min < med < max:                     2 : 208 (34.3%)      (99.35%)   (0.65%)   
                               1 < 2 < 4                            3 : 108 (17.8%)                           
                               IQR (CV) : 1 (0.5)                   4 :  17 ( 2.8%)                           

SP27.7                         Mean (sd) : 1.7 (0.8)                1 : 275 (45.5%)      604        7         
[integer]                      min < med < max:                     2 : 228 (37.8%)      (98.85%)   (1.15%)   
                               1 < 2 < 4                            3 :  89 (14.7%)                           
                               IQR (CV) : 1 (0.5)                   4 :  12 ( 2.0%)                           

SP27.8                         Mean (sd) : 1.9 (0.9)                1 : 241 (39.8%)      606        5         
[integer]                      min < med < max:                     2 : 198 (32.7%)      (99.18%)   (0.82%)   
                               1 < 2 < 4                            3 : 128 (21.1%)                           
                               IQR (CV) : 2 (0.5)                   4 :  39 ( 6.4%)                           

SP27.9                         Mean (sd) : 1.7 (0.8)                1 : 314 (51.7%)      607        4         
[integer]                      min < med < max:                     2 : 191 (31.5%)      (99.35%)   (0.65%)   
                               1 < 1 < 4                            3 :  87 (14.3%)                           
                               IQR (CV) : 1 (0.5)                   4 :  15 ( 2.5%)                           

SP27.10                        Mean (sd) : 3.2 (0.8)                1 :  33 ( 5.4%)      606        5         
[integer]                      min < med < max:                     2 :  70 (11.6%)      (99.18%)   (0.82%)   
                               1 < 3 < 4                            3 : 243 (40.1%)                           
                               IQR (CV) : 1 (0.3)                   4 : 260 (42.9%)                           

SP27.11                        Mean (sd) : 1.9 (0.9)                1 : 257 (42.5%)      604        7         
[integer]                      min < med < max:                     2 : 205 (33.9%)      (98.85%)   (1.15%)   
                               1 < 2 < 4                            3 : 110 (18.2%)                           
                               IQR (CV) : 1 (0.5)                   4 :  32 ( 5.3%)                           

SP27.12                        Mean (sd) : 1.8 (0.8)                1 : 257 (42.6%)      603        8         
[integer]                      min < med < max:                     2 : 224 (37.1%)      (98.69%)   (1.31%)   
                               1 < 2 < 4                            3 : 105 (17.4%)                           
                               IQR (CV) : 1 (0.5)                   4 :  17 ( 2.8%)                           

SP27.13                        Mean (sd) : 1.4 (0.7)                1 : 451 (74.2%)      608        3         
[integer]                      min < med < max:                     2 : 107 (17.6%)      (99.51%)   (0.49%)   
                               1 < 1 < 4                            3 :  39 ( 6.4%)                           
                               IQR (CV) : 1 (0.5)                   4 :  11 ( 1.8%)                           

SP28.1                         Mean (sd) : 1.7 (0.8)                1 : 282 (46.4%)      608        3         
[integer]                      min < med < max:                     2 : 255 (41.9%)      (99.51%)   (0.49%)   
                               1 < 2 < 4                            3 :  51 ( 8.4%)                           
                               IQR (CV) : 1 (0.5)                   4 :  20 ( 3.3%)                           

SP28.2                         Mean (sd) : 1.3 (0.5)                1 : 451 (74.2%)      608        3         
[integer]                      min < med < max:                     2 : 137 (22.5%)      (99.51%)   (0.49%)   
                               1 < 1 < 4                            3 :  16 ( 2.6%)                           
                               IQR (CV) : 1 (0.4)                   4 :   4 ( 0.7%)                           

SP28.3                         Mean (sd) : 1.5 (0.7)                1 : 356 (58.6%)      608        3         
[integer]                      min < med < max:                     2 : 213 (35.0%)      (99.51%)   (0.49%)   
                               1 < 1 < 4                            3 :  26 ( 4.3%)                           
                               IQR (CV) : 1 (0.5)                   4 :  13 ( 2.1%)                           

SP28.4                         Mean (sd) : 1.5 (0.7)                1 : 372 (61.3%)      607        4         
[integer]                      min < med < max:                     2 : 189 (31.1%)      (99.35%)   (0.65%)   
                               1 < 1 < 4                            3 :  41 ( 6.8%)                           
                               IQR (CV) : 1 (0.4)                   4 :   5 ( 0.8%)                           

SP28.5                         Mean (sd) : 1.2 (0.5)                1 : 507 (83.4%)      608        3         
[integer]                      min < med < max:                     2 :  79 (13.0%)      (99.51%)   (0.49%)   
                               1 < 1 < 4                            3 :  18 ( 3.0%)                           
                               IQR (CV) : 0 (0.4)                   4 :   4 ( 0.7%)                           

SP28.6                         Mean (sd) : 1.6 (0.7)                1 : 302 (49.8%)      607        4         
[integer]                      min < med < max:                     2 : 238 (39.2%)      (99.35%)   (0.65%)   
                               1 < 2 < 4                            3 :  57 ( 9.4%)                           
                               IQR (CV) : 1 (0.4)                   4 :  10 ( 1.6%)                           

SP28.7                         Mean (sd) : 1.3 (0.6)                1 : 467 (76.8%)      608        3         
[integer]                      min < med < max:                     2 : 106 (17.4%)      (99.51%)   (0.49%)   
                               1 < 1 < 4                            3 :  32 ( 5.3%)                           
                               IQR (CV) : 0 (0.5)                   4 :   3 ( 0.5%)                           

SP28.8                         Mean (sd) : 1.5 (0.8)                1 : 367 (60.4%)      608        3         
[integer]                      min < med < max:                     2 : 175 (28.8%)      (99.51%)   (0.49%)   
                               1 < 1 < 4                            3 :  43 ( 7.1%)                           
                               IQR (CV) : 1 (0.5)                   4 :  23 ( 3.8%)                           

SP28.9                         Mean (sd) : 1.7 (0.8)                1 : 329 (54.1%)      608        3         
[integer]                      min < med < max:                     2 : 178 (29.3%)      (99.51%)   (0.49%)   
                               1 < 1 < 4                            3 :  78 (12.8%)                           
                               IQR (CV) : 1 (0.5)                   4 :  23 ( 3.8%)                           

SP28.10                        Mean (sd) : 1.6 (0.8)                1 : 335 (55.1%)      608        3         
[integer]                      min < med < max:                     2 : 199 (32.7%)      (99.51%)   (0.49%)   
                               1 < 1 < 4                            3 :  62 (10.2%)                           
                               IQR (CV) : 1 (0.5)                   4 :  12 ( 2.0%)                           

SP29.1                         Mean (sd) : 1.3 (0.6)                1 : 433 (71.3%)      607        4         
[integer]                      min < med < max:                     2 : 153 (25.2%)      (99.35%)   (0.65%)   
                               1 < 1 < 4                            3 :  17 ( 2.8%)                           
                               IQR (CV) : 1 (0.4)                   4 :   4 ( 0.7%)                           

SP29.2                         Mean (sd) : 1.2 (0.5)                1 : 492 (81.3%)      605        6         
[integer]                      min < med < max:                     2 :  95 (15.7%)      (99.02%)   (0.98%)   
                               1 < 1 < 4                            3 :  15 ( 2.5%)                           
                               IQR (CV) : 0 (0.4)                   4 :   3 ( 0.5%)                           

SP29.3                         Mean (sd) : 1.3 (0.6)                1 : 468 (77.1%)      607        4         
[integer]                      min < med < max:                     2 : 112 (18.4%)      (99.35%)   (0.65%)   
                               1 < 1 < 4                            3 :  21 ( 3.5%)                           
                               IQR (CV) : 0 (0.4)                   4 :   6 ( 1.0%)                           

SP29.4                         Mean (sd) : 1.7 (0.8)                1 : 300 (49.4%)      607        4         
[integer]                      min < med < max:                     2 : 214 (35.3%)      (99.35%)   (0.65%)   
                               1 < 2 < 4                            3 :  74 (12.2%)                           
                               IQR (CV) : 1 (0.5)                   4 :  19 ( 3.1%)                           

SP29.5                         Mean (sd) : 1.5 (0.7)                1 : 341 (56.2%)      607        4         
[integer]                      min < med < max:                     2 : 215 (35.4%)      (99.35%)   (0.65%)   
                               1 < 1 < 4                            3 :  40 ( 6.6%)                           
                               IQR (CV) : 1 (0.5)                   4 :  11 ( 1.8%)                           

SP29.6                         Mean (sd) : 1.2 (0.5)                1 : 476 (78.4%)      607        4         
[integer]                      min < med < max:                     2 : 122 (20.1%)      (99.35%)   (0.65%)   
                               1 < 1 < 4                            3 :   6 ( 1.0%)                           
                               IQR (CV) : 0 (0.4)                   4 :   3 ( 0.5%)                           

SP29.7                         Mean (sd) : 1.2 (0.5)                1 : 521 (85.8%)      607        4         
[integer]                      min < med < max:                     2 :  70 (11.5%)      (99.35%)   (0.65%)   
                               1 < 1 < 4                            3 :  10 ( 1.6%)                           
                               IQR (CV) : 0 (0.4)                   4 :   6 ( 1.0%)                           

SP29.8                         Mean (sd) : 1.1 (0.4)                1 : 535 (88.1%)      607        4         
[integer]                      min < med < max:                     2 :  59 ( 9.7%)      (99.35%)   (0.65%)   
                               1 < 1 < 4                            3 :   8 ( 1.3%)                           
                               IQR (CV) : 0 (0.4)                   4 :   5 ( 0.8%)                           

SP29.9                         Mean (sd) : 1.7 (0.8)                1 : 311 (51.2%)      607        4         
[integer]                      min < med < max:                     2 : 208 (34.3%)      (99.35%)   (0.65%)   
                               1 < 1 < 4                            3 :  68 (11.2%)                           
                               IQR (CV) : 1 (0.5)                   4 :  20 ( 3.3%)                           

SP29.10                        Mean (sd) : 1 (0.3)                  1 : 583 (96.2%)      606        5         
[integer]                      min < med < max:                     2 :  19 ( 3.1%)      (99.18%)   (0.82%)   
                               1 < 1 < 4                            3 :   3 ( 0.5%)                           
                               IQR (CV) : 0 (0.2)                   4 :   1 ( 0.2%)                           

SP30.1                         Mean (sd) : 1.7 (0.8)                1 : 302 (49.7%)      608        3         
[integer]                      min < med < max:                     2 : 220 (36.2%)      (99.51%)   (0.49%)   
                               1 < 2 < 4                            3 :  68 (11.2%)                           
                               IQR (CV) : 1 (0.5)                   4 :  18 ( 3.0%)                           

SP30.2                         Mean (sd) : 1.6 (0.7)                1 : 314 (51.6%)      608        3         
[integer]                      min < med < max:                     2 : 252 (41.4%)      (99.51%)   (0.49%)   
                               1 < 1 < 4                            3 :  35 ( 5.8%)                           
                               IQR (CV) : 1 (0.4)                   4 :   7 ( 1.1%)                           

SP30.3                         Mean (sd) : 1.3 (0.5)                1 : 471 (77.5%)      608        3         
[integer]                      min < med < max:                     2 : 116 (19.1%)      (99.51%)   (0.49%)   
                               1 < 1 < 4                            3 :  16 ( 2.6%)                           
                               IQR (CV) : 0 (0.4)                   4 :   5 ( 0.8%)                           

SP30.4                         Mean (sd) : 1.1 (0.3)                1 : 554 (91.1%)      608        3         
[integer]                      min < med < max:                     2 :  50 ( 8.2%)      (99.51%)   (0.49%)   
                               1 < 1 < 3                            3 :   4 ( 0.7%)                           
                               IQR (CV) : 0 (0.3)                                                             

SP30.5                         Mean (sd) : 1.3 (0.6)                1 : 442 (72.7%)      608        3         
[integer]                      min < med < max:                     2 : 134 (22.0%)      (99.51%)   (0.49%)   
                               1 < 1 < 4                            3 :  28 ( 4.6%)                           
                               IQR (CV) : 1 (0.4)                   4 :   4 ( 0.7%)                           

SP31.1                         Mean (sd) : 1.7 (0.7)                1 : 243 (40.0%)      608        3         
[integer]                      min < med < max:                     2 : 312 (51.3%)      (99.51%)   (0.49%)   
                               1 < 2 < 4                            3 :  40 ( 6.6%)                           
                               IQR (CV) : 1 (0.4)                   4 :  13 ( 2.1%)                           

SP31.2                         Mean (sd) : 1.8 (0.7)                1 : 183 (30.1%)      608        3         
[integer]                      min < med < max:                     2 : 354 (58.2%)      (99.51%)   (0.49%)   
                               1 < 2 < 4                            3 :  62 (10.2%)                           
                               IQR (CV) : 1 (0.4)                   4 :   9 ( 1.5%)                           

SP31.3                         Mean (sd) : 1.5 (0.7)                1 : 372 (61.2%)      608        3         
[integer]                      min < med < max:                     2 : 187 (30.8%)      (99.51%)   (0.49%)   
                               1 < 1 < 4                            3 :  39 ( 6.4%)                           
                               IQR (CV) : 1 (0.5)                   4 :  10 ( 1.6%)                           

SP31.4                         Mean (sd) : 1.4 (0.6)                1 : 427 (70.2%)      608        3         
[integer]                      min < med < max:                     2 : 149 (24.5%)      (99.51%)   (0.49%)   
                               1 < 1 < 4                            3 :  27 ( 4.4%)                           
                               IQR (CV) : 1 (0.4)                   4 :   5 ( 0.8%)                           

SP31.5                         Mean (sd) : 1.4 (0.7)                1 : 426 (70.1%)      608        3         
[integer]                      min < med < max:                     2 : 138 (22.7%)      (99.51%)   (0.49%)   
                               1 < 1 < 4                            3 :  31 ( 5.1%)                           
                               IQR (CV) : 1 (0.5)                   4 :  13 ( 2.1%)                           

SP31.6                         Mean (sd) : 1.2 (0.5)                1 : 520 (85.7%)      607        4         
[integer]                      min < med < max:                     2 :  69 (11.4%)      (99.35%)   (0.65%)   
                               1 < 1 < 4                            3 :  13 ( 2.1%)                           
                               IQR (CV) : 0 (0.4)                   4 :   5 ( 0.8%)                           

SP31.7                         Mean (sd) : 1.1 (0.3)                1 : 557 (91.8%)      607        4         
[integer]                      min < med < max:                     2 :  43 ( 7.1%)      (99.35%)   (0.65%)   
                               1 < 1 < 4                            3 :   6 ( 1.0%)                           
                               IQR (CV) : 0 (0.3)                   4 :   1 ( 0.2%)                           

SP31.8                         Mean (sd) : 1.3 (0.5)                1 : 469 (77.3%)      607        4         
[integer]                      min < med < max:                     2 : 116 (19.1%)      (99.35%)   (0.65%)   
                               1 < 1 < 4                            3 :  19 ( 3.1%)                           
                               IQR (CV) : 0 (0.4)                   4 :   3 ( 0.5%)                           

SP32.1                         Mean (sd) : 1.7 (0.8)                1 : 281 (46.3%)      607        4         
[integer]                      min < med < max:                     2 : 244 (40.2%)      (99.35%)   (0.65%)   
                               1 < 2 < 4                            3 :  67 (11.0%)                           
                               IQR (CV) : 1 (0.4)                   4 :  15 ( 2.5%)                           

SP32.2                         Mean (sd) : 1.7 (0.7)                1 : 226 (37.2%)      608        3         
[integer]                      min < med < max:                     2 : 322 (53.0%)      (99.51%)   (0.49%)   
                               1 < 2 < 4                            3 :  48 ( 7.9%)                           
                               IQR (CV) : 1 (0.4)                   4 :  12 ( 2.0%)                           

SP32.3                         Mean (sd) : 1.4 (0.7)                1 : 426 (70.1%)      608        3         
[integer]                      min < med < max:                     2 : 138 (22.7%)      (99.51%)   (0.49%)   
                               1 < 1 < 4                            3 :  35 ( 5.8%)                           
                               IQR (CV) : 1 (0.5)                   4 :   9 ( 1.5%)                           

SP32.4                         Mean (sd) : 1.6 (0.7)                1 : 344 (56.6%)      608        3         
[integer]                      min < med < max:                     2 : 190 (31.2%)      (99.51%)   (0.49%)   
                               1 < 1 < 4                            3 :  64 (10.5%)                           
                               IQR (CV) : 1 (0.5)                   4 :  10 ( 1.6%)                           

SP32.5                         Mean (sd) : 1.4 (0.6)                1 : 424 (69.8%)      607        4         
[integer]                      min < med < max:                     2 : 149 (24.6%)      (99.35%)   (0.65%)   
                               1 < 1 < 4                            3 :  29 ( 4.8%)                           
                               IQR (CV) : 1 (0.4)                   4 :   5 ( 0.8%)                           

SP32.6                         Mean (sd) : 1.3 (0.6)                1 : 432 (71.0%)      608        3         
[integer]                      min < med < max:                     2 : 148 (24.3%)      (99.51%)   (0.49%)   
                               1 < 1 < 4                            3 :  21 ( 3.4%)                           
                               IQR (CV) : 1 (0.4)                   4 :   7 ( 1.1%)                           

SP32.7                         Mean (sd) : 1.2 (0.5)                1 : 519 (85.4%)      608        3         
[integer]                      min < med < max:                     2 :  66 (10.9%)      (99.51%)   (0.49%)   
                               1 < 1 < 4                            3 :  16 ( 2.6%)                           
                               IQR (CV) : 0 (0.4)                   4 :   7 ( 1.1%)                           

SP32.8                         Mean (sd) : 1.2 (0.5)                1 : 521 (85.8%)      607        4         
[integer]                      min < med < max:                     2 :  56 ( 9.2%)      (99.35%)   (0.65%)   
                               1 < 1 < 4                            3 :  26 ( 4.3%)                           
                               IQR (CV) : 0 (0.4)                   4 :   4 ( 0.7%)                           

SP32.9                         Mean (sd) : 1.1 (0.4)                1 : 537 (88.3%)      608        3         
[integer]                      min < med < max:                     2 :  57 ( 9.4%)      (99.51%)   (0.49%)   
                               1 < 1 < 4                            3 :  10 ( 1.6%)                           
                               IQR (CV) : 0 (0.4)                   4 :   4 ( 0.7%)                           

SP32.10                        Mean (sd) : 1.6 (0.8)                1 : 370 (60.9%)      608        3         
[integer]                      min < med < max:                     2 : 162 (26.6%)      (99.51%)   (0.49%)   
                               1 < 1 < 4                            3 :  55 ( 9.0%)                           
                               IQR (CV) : 1 (0.5)                   4 :  21 ( 3.4%)                           

SP32.11                        Mean (sd) : 1.1 (0.3)                1 : 583 (95.9%)      608        3         
[integer]                      min < med < max:                     2 :  19 ( 3.1%)      (99.51%)   (0.49%)   
                               1 < 1 < 4                            3 :   2 ( 0.3%)                           
                               IQR (CV) : 0 (0.3)                   4 :   4 ( 0.7%)                           

SP33                           Mean (sd) : 2 (0.8)                  1 : 171 (28.1%)      608        3         
[integer]                      min < med < max:                     2 : 291 (47.9%)      (99.51%)   (0.49%)   
                               1 < 2 < 5                            3 : 118 (19.4%)                           
                               IQR (CV) : 1 (0.4)                   4 :  24 ( 4.0%)                           
                                                                    5 :   4 ( 0.7%)                           

SP34                           Mean (sd) : 2.7 (0.7)                1 :  36 ( 5.9%)      607        4         
[integer]                      min < med < max:                     2 : 157 (25.9%)      (99.35%)   (0.65%)   
                               1 < 3 < 5                            3 : 369 (60.8%)                           
                               IQR (CV) : 1 (0.3)                   4 :  41 ( 6.8%)                           
                                                                    5 :   4 ( 0.7%)                           

PRIM_PTSD_total_uvaegtet       Mean (sd) : 0 (1)                    47 distinct values   604        7         
[numeric]                      min < med < max:                                          (98.85%)   (1.15%)   
                               -1.2 < -0.2 < 5.1                                                              
                               IQR (CV) : 1.2 (-3187324364101625)                                             

PRIM_A1_dik                    Min  : 0                             0 :  34 ( 5.6%)      608        3         
[integer]                      Mean : 0.9                           1 : 574 (94.4%)      (99.51%)   (0.49%)   
                               Max  : 1                                                                       

PRIM_PTSD_screening            Min  : 0                             0 : 547 (90.6%)      604        7         
[integer]                      Mean : 0.1                           1 :  57 ( 9.4%)      (98.85%)   (1.15%)   
                               Max  : 1                                                                       

PRIM_PTSD_clinical             Min  : 0                             0 : 580 (96.0%)      604        7         
[integer]                      Mean : 0                             1 :  24 ( 4.0%)      (98.85%)   (1.15%)   
                               Max  : 1                                                                       

Dep_total_otte_fra_dikotome    Mean (sd) : 0 (1)                    18 distinct values   603        8         
[numeric]                      min < med < max:                                          (98.69%)   (1.31%)   
                               -1 < -0.4 < 2.9                                                                
                               IQR (CV) : 1.4 (2329330476724277)                                              

PRIM_DEP_screening             Min  : 0                             0 : 543 (90.0%)      603        8         
[integer]                      Mean : 0.1                           1 :  60 (10.0%)      (98.69%)   (1.31%)   
                               Max  : 1                                                                       

PRIM_DEP_clinical              Min  : 0                             0 : 570 (94.5%)      603        8         
[integer]                      Mean : 0.1                           1 :  33 ( 5.5%)      (98.69%)   (1.31%)   
                               Max  : 1                                                                       

DangerInjuryExposure           Mean (sd) : 0 (1)                    30 distinct values   597        14        
[numeric]                      min < med < max:                                          (97.71%)   (2.29%)   
                               -1.8 < 0 < 2.5                                                                 
                               IQR (CV) : 1.7 (-6423864668365113)                                             

DangerInjuryWitness            Mean (sd) : 0 (1)                    19 distinct values   606        5         
[numeric]                      min < med < max:                                          (99.18%)   (0.82%)   
                               -1.7 < -0.1 < 3.5                                                              
                               IQR (CV) : 1.3 (15086803058317614)                                             

KOEN                           Min  : 0                             0 : 570 (93.3%)      611        0         
[integer]                      Mean : 0.1                           1 :  41 ( 6.7%)      (100%)     (0%)      
                               Max  : 1                                                                       

SocSupport                     Mean (sd) : 0 (1)                    29 distinct values   607        4         
[numeric]                      min < med < max:                                          (99.35%)   (0.65%)   
                               -1.8 < -0.2 < 3.2                                                              
                               IQR (CV) : 1.4 (4408084971667483)                                              
--------------------------------------------------------------------------------------------------------------
